# Supplementary material for: Management of BMI Is a Potential New Approach for the Prevention of Idiopathic Pulmonary Fibrosis
Source: Front Genet. 2022 Mar 11;13:821029. doi: 10.3389/fgene.2022.821029 (PMC8961741; doi:10.3389/fgene.2022.821029)
Supplement: Supplementary file 1 [file DataSheet1.ZIP]

Archive with 1 entries (1 files):
- Supplementary Material Presentation Figure 1-4/Figure 1-4.pdf
